# Supplementary material for: Nebulized fusion inhibitory peptide protects cynomolgus macaques from measles virus infection
Source: Nat Commun. 2022 Oct 28;13:6439. doi: 10.1038/s41467-022-33832-6 (PMC9616412; doi:10.1038/s41467-022-33832-6)
Supplement: Supplementary file 4 — Source Data [file 41467_2022_33832_MOESM4_ESM.xlsx]

## Sheet: Fig1c
		FIP			HRC4
		Mean	SD	N	Mean	SD	N
MeV		96.9885	0.264067	3	97.9797	0.270428	3
Mev - FN462S-V459I		2.87532	3.31112	3	95.1449	1.91453	3

## Sheet: Fig2b
		N=2
Diameter (µm)	Mean	N1	N2
0.12	0.00012778	0.00027971	-2.41632e-05
0.14	0.00022781	0.00049792	-4.22904e-05
0.17	0.00044943	0.00097832	-7.94685e-05
0.2	0.00052981	0.00114978	-9.01735e-05
0.23	0.00057865	0.00125142	-9.41193e-05
0.28	0.00102921	0.00222016	-0.00016175
0.33	0.00108154	0.00233041	-0.000167323
0.39	0.00134571	0.00290197	-0.000210555
0.46	0.00163063	0.003525	-0.000263743
0.54	0.0019746	0.00422223	-0.000273029
0.64	0.00289757	0.00561216	0.000182973
0.76	0.00472891	0.00720076	0.00225705
0.9	0.00724784	0.00940761	0.00508806
1.06	0.0105501	0.0124883	0.00861189
1.26	0.0164542	0.0187694	0.0141391
1.49	0.0232402	0.026293	0.0201874
1.76	0.0323099	0.036497	0.0281227
2.09	0.0450814	0.050726	0.0394368
2.47	0.0568908	0.0634805	0.0503012
2.92	0.070256	0.0774197	0.0630923
3.46	0.0838601	0.0909443	0.0767758
4.1	0.0943187	0.10035	0.0882877
4.85	0.0994596	0.103738	0.0951811
5.74	0.100263	0.103209	0.0973175
6.8	0.0950566	0.0987978	0.0913154
8.05	0.0828243	0.0884516	0.0771969
9.53	0.0666682	0.0737837	0.0595527
11.28	0.0481997	0.0558803	0.0405191
13.36	0.0302459	0.0376426	0.0228491
15.81	0.0151653	0.0214283	0.0089022
18.72	0.00455775	0.00931248	-0.000196978
22.16	0.00074913	0.00224739	-0.00074913
26.23	0	0	0
31.06	0	0	0
36.77	0	0	0
43.53	0	0	0
51.53	0	0	0
61	0	0	0
72.22	0	0	0
85.5	0	0	0
101.22	0	0	0
119.83	0	0	0
141.86	0	0	0
167.94	0	0	0
198.82	0	0	0
235.37	0	0	0
278.65	0	0	0
329.88	0	0	0
390.53	0	0	0
462.33	0	0	0
547.33	0	0	0
647.96	0	0	0
767.09	0	0	0
908.13	0	0	0
1075.09	0	0	0
1272.75	0	0	0
1506.76	0	0	0
1783.79	0	0	0
2111.75	0	0	0
2500	0	0	0

## Sheet: Fig2c
	%fusion
Concentration [NM]	After nebulization		Before nebulization
1000	-1	-1	-1	-1
200	1	1	1	1
40	30	42	40	37
8	66	68	69	59
1.6	81	87	71	76
0.32	100	84	73	77
0.064	100	83	91	85

## Sheet: Fig2d
% inhibition
Peptide dose (nM)	Before nebulization			After nebulization
400	0	0	0	2.5641	-1.28205	-1.28205
133	3.94737	0	0	2.5641	-1.28205	-1.28205
44	15.7895	0	0	14.1026	-1.28205	14.1026
14.8	39.4737	0	3.94737	25.641	2.5641	21.7949
4.9	63.1579	31.5789	19.7368	60.2564	44.8718	25.641
1.6	98.6842	51.3158	43.4211	91.0256	29.4872	37.1795
0.5	102.632	98.6842	98.6842	83.3333	94.8718	87.1795
0.1	98.6842	98.6842	102.632	91.0256	98.7179	110.256
Cytotoxicity
Peptide dose (nM)	Cytotoxicity HRC4		Cytotoxicity diluent
400	101.27	101.93	99.5	97.3
133	106.12	98.4	101.71	100.61
44	109.43	98.84	93.99	100.17
14.8	100.17	129.07	107	94.21
4.9	102.81	102.59	100.39	105.02
1.6	112.08	105.9	93.99	102.37
0.5	115.61	98.4	97.3	103.47
0.1	91.34	87.81	104.14	116.27

## Sheet: Fig3c
Hours post nebulization	[HRC4] nM
0	0	0	0	0	0	0
24	0.532	0.83	0.35	0.37415
48	0.8	0.8035	1.0125	1.0855	0.21325	0.18235
72	1.4	1.005	0.425	0.48	0.2	0.15
96	0.285	0.182	0	0
168	0	0	0	0	0	0

## Sheet: Fig3d
	Neg Ctrl	P1	P2	P3	P4	P5	Rb a-HRC4	Data plotted on fig 3d, Value of day D28 substrated by values of day 0
rep1	-0.0771	-0.0078	0.21585	0.0684	0.05265	0.0348	3.549
rep2	-0.01445	0.0166	0.159	0.0721	-0.04865	0.00465	3.56465
rep3	-0.0627	0.0033	0.1449	0.0837	-0.0384	0.0162	3.56085

## Sheet: Fig4a
Albumin
	Control					Peptide
Days	0	1	2	3	6	0	1	2	3	6	28
	37	37	36	37	38	42		41		38	42
	39	40	41	40	40	38	37	42		40	43
	42	40	37	39	40	42	40	42	41
Creatine kinase
	Control						Peptide
Days	0	1	2	3	6	28	0	1	2	3	6	28
	366	192	559	164	117	139	1213		1624		129	562
	377	572	636	648	218	143	718	2488	540		215	1447
	834	5165	1866	2669	147	253	579	2275	2299	683	885	295
ALAT
	Control						Peptide
Days	0	1	2	3	6	28	0	1	2	3	6	28
	45	31	24	24	27	24	40	45	55	54	40	27
	36	23	24	21	24	20	45	65	56	72	45	40
	38	56	66	62	40	20	34	53	65	59	40	27
ASAT
	Control						Peptide
Days	0	1	2	3	6	28	0	1	2	3	6	28
	85	37	34	30	27	33	82		106	71		48
	75	41	48	41	31	40	65	136	77	72	67	90
	60	157	105	79	37	33	62	132	109	66	57	73
CRP
	Control						Peptide
Days	0	1	2	3	6	28	0	1	2	3	6	28
	5	5	5	5	5	5	8	33	7	5	5	5
	5	5	5	5	5	5	5	8	5	5	5	5
	5	19	5	5	5	5	5	6	6	5	5	5
t bilirubin
	Control					Peptide
Days	0	1	2	3	6	0	1	2	3	6
	2.5	2.6	3.1	2.6	2.5	1.7	0.4	1.5		2.1
	1.9	2	2.5	2.5	2.5	1.2	0	1.2	2.9	2.1
	1.3	1.4	2.4	1.6	2.4	1.8	1.3	1.4	2.1	2.4
Calcium
	Control					Peptide
Days	0	1	2	3	6	0	1	2	3	6
	2.4	2.5	2.4	2.5	2.5	2.5	2.4	2.6		2.5
	2.5	2.5	2.5	2.6	2.6	2.4	2.4	2.4		2.3
	2.5	2.4	2.5	2.5	2.6	2.5	2.5	2.4	2.4	2.4
Cholesterol
	Control					Peptide
Days	0	1	2	3	6	0	1	2	3	6
	2.4	2.7	2.8	2.7	3.3	3.2	3.5	3.4		3.4
	2.4	2.3	2.4	2.4	2.9	4	3.9	2.6		4
	2.6	2.4	3.9	2.6	2.8	2.5	2.7	2.6	2.9	2.8
Chloride
	Control					Peptide
Days	0	1	2	3	6	0	1	2	3	6
	106	107	108	106	105	107	110	107	105	106
	104	105	105	104	104	109	109	105	107	106
	110	108	109	106	105	108	108	106	105	108
Créatinine
	Control					Peptide
Days	0	1	2	3	6	0	1	2	3	6
	78	72	61	68	79	77	64	72	77	69
	75	70	73	77	79	59	56	69		57
	61	64	52	68	73	70	61	65	74	68
Gamma GT
	Control					Peptide
Days	0	1	2	3	6	0	1	2	3	6
	47	37	36	37	44	82		78	76
	45	38	37	38	46	74	63	37	68	69
	70	60	68	61	40	40	36	62		59
Glucose
	Control					Peptide
Days	0	1	2	3	6	0	1	2	3	6
	5.2	6.2	9.5	7	6.7	5	7.7	5.9	7.3	7.2
	6	5.5	5.1	7.1	6	6.1	4.5	5.7	4.8	4.4
	4.5	5.2	6.9	4	5.3	3.6	6.5	4.4	4	4.4
Potassium
	Control					Peptide
Days	0	1	2	3	6	0	1	2	3	6
	3.8	4	4	3.7	3.9	4.2	4	4.4	4	4
	4.8	4.4	4.4	4.2	4.6	4.1	4.4	3.9	4.4	4.7
	3.9	5.1	4.6	4.4	4.1	3.6	4.1	4	4.2	5.1
Sodium
	Control					Peptide
Days	0	1	2	3	6	0	1	2	3	6
	140	137	138	139	137	141	140	137	138	138
	137	137	136	135	136	141	138	136	138	138
	144	136	136	138	141	142	137	136	138	139
Alkaline Phosphatase
	Control						Peptide
Days	0	1	2	3	6	28	0	1	2	3	6	28
	236	194	177	176	284	223	338	323	313	303	314	284
	653	189	193	179	256	263	528	523	331	518	526	471
	186	189	510	194	324	158	319	324	209	335	174	320
Phosphorus
	Control					Peptide
Days	0	1	2	3	6	0	1	2	3	6
	1.5	2.3	1.6	1.2	1.4	2.2	1.8	2.1	2	1.9
	1.6	1.7	1.6	1.6	1.8	1.7	1.9	1.8	1.8	1.8
	0.9	1.2	1.6	1.4	2	1.8	1.6	1.4	2	1.3
Total protein
	Control					Peptide
Days	0	1	2	3	6	0	1	2	3	6
	58	63	60	61	66	66	66	64	64	60
	59	62	63	66	66	62	65	59	64	63
	66	65	62	64	57	59	62	67	61	67
Triglyceride
	Control					Peptide
Days	0	1	2	3	6	0	1	2	3	6
	0.4	0.5	0.4	0.5	0.5	0.6		0.6	0.5	0.6
	0.5	0.5	0.8	0.5	0.5	1.4	0.8	0.5	1.5	1.1
	0.3	0.3	2.3	0.3	0.2	0.4	0.3	0.4	0.5	0.4
Urea
	Control					Peptide
Days	0	1	2	3	6	0	1	2	3	6
	4.5	2.9	3.2	4.9	6.9	6.6	5.7	6.4		7
	5.2	3.3	3.3	7.2	6.9	4.3	3.3	5.9		7.4
	3.6	3.6	5.5	5.4	7	4.9	4.8	3.9		6.2

## Sheet: Fig4b
White blood cells
	Control						Peptide
Days	0	1	2	3	6	28	0	1	2	3	6	28
	4.75	15.77	8.37	11.78	8.6	14.28	6.23	6.97	6.85	7.6	8.79	5.66
	10.84	15.84	9.98	9.17	7.38	12.82	13.04	16.14	16.64	11.65	16.87	8.05
	13.08	11.3	12.38	9.2	6.65	12.84	7.64	6.98	8.87	7.74	7.73	6.68
Red blood cells
	Control						Peptide
Days	0	1	2	3	6	28	0	1	2	3	6	28
	5.35	4.29	5.05	4.5	4.15	4.59	5.29	4.46	4.4	4.34	4.24	4.39
	5.08	4.95	4.3	4.37	4.08	5.02	5.81	5.36	5.23	5.43	5.06	5.78
	4.94	4.11	4.4	4.99	4.11	4.56	4.85	4.82	4.54	4.55	4.43	4.66
Basophils
	Control						Peptide
Days	0	1	2	3	6	28	0	1	2	3	6	28
	0	0	0	0	0	0	0	0	0	0	0	0
	0.02	0	0	0	0	0.02	0	0	0	0.01	0.01	0
	0	0	0	0	0	0	0	0	0	0.01	0	0
Eosinophils
	Control						Peptide
Days	0	1	2	3	6	28	0	1	2	3	6	28
	0.6	0.57	0.88	0.7	0.49	1.05	0.07	0.09	0.07	0.08	0.11	0.05
	0.13	0.08	0.11	0.18	0.17	0.1	0.06	0.09	0.14	0.11	0.12	0.12
	0	0.04	0.05	0.05	0.02	0.05	0.04	0.05	0.08	0.09	0.05	0.02
Neutrophils
	Control						Peptide
Days	0	1	2	3	6	28	0	1	2	3	6	28
	8.5	2.73	4.45	2.07	1.16	5.1	1.69	1.68	1.27	1.42	1.96	1.43
	7.58	12.67	6.87	5.31	4.33	7.82	6.85	9.79	8.42	3.89	7.39	3.22
	10.07	7.87	8.22	5.98	4.7	9.22	2.33	1.79	2.86	2.28	1.93	1.49
Lymphocytes
	Control						Peptide
Days	0	1	2	3	6	28	0	1	2	3	6	28
	5.67	4.5	5.51	4.9	2.03	6.57	4.09	4.56	5.25	5.71	6.26	3.85
	2.63	2.36	2.53	3.25	2.4	4.23	5.2	5.34	7.07	6.92	8.24	4.2
	2.29	2.58	3.18	2.52	1.17	2.8	4.43	4.58	5.27	4.8	5.18	4.48
Monocytes
	Control						Peptide
Days	0	1	2	3	6	28	0	1	2	3	6	28
	1	0.57	0.94	0.93	0.8	1.11	0.38	0.64	0.26	0.39	0.46	0.33
	0.5	0.73	0.47	0.43	0.48	0.65	0.92	0.92	1.01	0.73	1.12	0.51
	0.72	0.81	0.93	0.64	0.76	0.77	0.84	0.56	0.66	0.56	0.56	0.69
Reticulocytes
	Control						Peptide
Days	0	1	2	3	6	28	0	1	2	3	6	28
	49.2	43.8	70.7	80.1	87.2	78	56.1	59.3	58.1	84.2	121.7	102.7
	72.1	67.3	53.8	61.6	95.9	66.3	41.3	50.4	41.3	43.4	53.6	81.5
	68.7	69	79.2	81.3	81.8	147.3	32.5	44.3	32.2	50.5	55.4	95.1
Platelets
	Control						Peptide
Days	0	1	2	3	6	28	0	1	2	3	6	28
	366	307	264	340	210	114	466	543	511	510	553	285
	62	549	448	412	475	518	303	521	464	504	550	414
	397	516	635	445	495	467	333	202	320	265	223	319
MCV
	Control						Peptide
Days	0	1	2	3	6	28	0	1	2	3	6	28
	70.1	69	68.7	69.8	69.4	70.2	70.3	70	70.2	69.4	70.3	69.9
	74.2	74.3	73.7	73.2	73.5	75.5	69.4	68.5	68.8	68.3	69.2	67.8
	65.8	65.9	65.2	65.3	65.9	64.3	74.4	75.1	75.8	74.7	75.6	75.1
MCH
	Control						Peptide
Days	0	1	2	3	6	28	0	1	2	3	6	28
	23.9	24	24.4	24.2	23.9	23.7	23.6	24	23.6	23.7	24.1	23.7
	25	25.3	25.1	25.2	25.2	24.9	22.9	22.6	22.9	22.7	23.1	22.5
	22.9	22.9	23	23.2	23.1	22.1	24.3	24.3	24.2	24.2	25.3	24.2
MCHC
	Control						Peptide
Days	0	1	2	3	6	28	0	1	2	3	6	28
	34.1	34.8	35.4	34.7	34.4	33.9	33.6	34.3	33.7	34.2	34.2	33.9
	33.7	34	34.1	34.4	34.3	33	33	33	33.3	33.2	33.4	33.2
	34.8	34.7	35.2	35.6	35.1	34.5	32.7	32.3	32	32.4	33.4	32.3

## Sheet: Fig6d
Viral load in PBMC
Days	C1	C2	C3	P1	P2	P3
-1	0	0	0	0	0	0
3	0	0	1856.27	0	0	0
6	1156.41	1837.32	46787.7	0	0	0
9	40925.4	4861.27	6183.51	0	2837.84	0
13	589.726	86.3807	1054.28	0	243.35	0
16	202.059	57.2756	522.49	0	114.63	0
28	0.297994	0	0	0	0	0
PBMC Infection
Days	C1	C2	C3	P1	P2	P3
-1	0	0	0	0	0	0
3	0.01	0	0.03	0	0	0
6	0.02	0.02	0.44	0	0	0
9	0.57	0.08	0.31	0	0.02	0
13	0.25	0.01	0.12	0	0.004	0
16	0.02	0	0.05	0	0	0
28	0	0	0	0	0	0
Viral load in throat swabs
Days	C1	C2	C3	P1	P2	P3
0	517.839	298.742	0	0	0	0
1	299.786	0	0	0	0	0
2	0	0	0	0	0	0
3	166.835	0	0	0	0	0
6	742.252	741.48	586.614	0	0	0
9	1847.41	5233.16	1095.92	0	0	0
13	475.659	456.982	100.594	0	411.575	0
16	103.729	79.3473	3103.34	0	340.01	0
28	131.128	0	0	0	0	0

## Sheet: Fig7a
CD14+GFP
Days	C1	C2	C3	P1	P2	P3
-1	0	0	0	0	0	0
3	0	0	0	0	0	0
6	0.01	0	0.12	0	0	0
9	0.12	0.24	0.07	0	0.01	0
13	0.14	0.01	0.02	0	0	0
16	0	0	0	0	0	0
28	0	0	0	0	0	0
CD20+GFP
Days	C1	C2	C3	P1	P2	P3
-1	0	0	0	0	0	0
3	0	0	0.02	0	0	0
6	0.02	0.07	1.12	0	0	0
9	0.93	0.73	0.58	0	0.03	0
13	0.09	0.02	0	0	0	0
16	0.01	0.02	0	0	0	0
28	0	0	0	0	0	0
CD3CD4+GFP
Days	C1	C2	C3	P1	P2	P3
-1	0	0	0	0	0	0
3	0	0	0.08	0	0	0
6	0.02	0.03	1.29	0	0	0
9	0.77	0.08	0.66	0	0.03	0
13	0.39	0	0.19	0	0.01	0
16	0.01	0	0.06	0	0	0
28	0	0	0.01	0	0	0
CD3CD8+GFP
Days	C1	C2	C3	P1	P2	P3
-1	0	0	0	0	0	0
3	0	0	0.01	0	0	0
6	0.01	0.02	0.63	0	0	0
9	0.27	0.12	0.66	0	0.01	0
13	0.26	0.01	0.18	0	0.01	0
16	0.01	0	0.08	0	0	0
28	0.01	0	0	0	0	0

[truncated: 8 more sheets: Fig7b, Fig8a, Fig8b, Fig8c, FigS3, FigS4, FigS6, FigS7]
